# Supplementary material for: Visual Impairment and Cancer Risk: A Nationwide Cohort Study of Adult Swedish Men and Women
Source: Cancers (Basel). 2025 Dec 31;18(1):147. doi: 10.3390/cancers18010147 (PMC12784979; doi:10.3390/cancers18010147)
Supplement: Supplementary file 1 [file cancers-18-00147-s001.zip]

Archive with 1 entries (1 files):
- cancers-4019291-supplementary.pdf
